# Supplementary material for: Tick HRF-dependent ferroptosis pathway to promote tick acquisition of Babesia microti
Source: Front Cell Infect Microbiol. 2025 Mar 12;15:1560152. doi: 10.3389/fcimb.2025.1560152 (PMC11936993; doi:10.3389/fcimb.2025.1560152)
Supplement: Supplementary file 3 [file Table3.xlsx]

## Sheet: 表达量差异统计表
Gene id	NR description	Test_vs_Control	Sum
175		175	175
NODE_39601_length_813_cov_15.948370_g23490_i0	XP_037508580.1(uncharacterized protein LOC119385119 [Rhipicephalus sanguineus])	yes|down	1
NODE_38344_length_850_cov_14.113842_g22454_i0	XP_023223564.1(thioredoxin domain-containing protein 9-like [Centruroides sculpturatus])	yes|down	1
NODE_20942_length_1621_cov_99.326425_g11226_i0	XP_052746909.1(LOW QUALITY PROTEIN: cytochrome c oxidase subunit 1-like [Bicyclus anynana])	yes|down	1
NODE_60553_length_407_cov_74.042424_g43662_i0	XP_054929520.1(evasin-1-like [Dermacentor andersoni])	yes|up	1
NODE_37671_length_872_cov_71.006289_g21915_i0	AGG39703.1(translationally controlled tumor protein [Branchiostoma japonicum])	yes|down	1
NODE_35470_length_947_cov_62.275862_g20231_i0		yes|up	1
NODE_22004_length_1560_cov_105.072825_g10011_i1	XP_050047847.1(phosphatidylinositol phosphatase PTPRQ-like isoform X2 [Dermacentor andersoni])	yes|up	1
NODE_25079_length_1401_cov_6.824018_g13513_i0		yes|down	1
NODE_35763_length_937_cov_48.725581_g20445_i0		yes|up	1
NODE_34296_length_993_cov_103.661572_g19356_i0	BAB13762.1(HL34 antigen [Haemaphysalis longicornis])	yes|up	1
NODE_39245_length_823_cov_77.593834_g23197_i0	VDM93703.1(unnamed protein product, partial [Litomosoides sigmodontis])	yes|down	1
NODE_44848_length_667_cov_78.842373_g28161_i0	P0DN07.1(RecName: Full=U-actitoxin-Avd3g; Short=U-AITX-Avd3g; AltName: Full=AsKC4; Flags: Precursor [Anemonia viridis])	yes|up	1
NODE_40377_length_790_cov_8.007013_g24126_i0	XP_053993816.1(serine/arginine-rich splicing factor 9-like [Hylaeus volcanicus])	yes|down	1
NODE_4732_length_3212_cov_38.668900_g2569_i1	XP_037559753.1(putative helicase mov-10-B.1 [Dermacentor silvarum])	yes|up	1
NODE_48721_length_581_cov_19.617063_g31908_i0	BAE02552.1(hypothetical protein [Haemaphysalis longicornis])	yes|up	1
NODE_37303_length_884_cov_10.237918_g21623_i0	XP_050044667.1(acidic mammalian chitinase-like [Dermacentor andersoni])	yes|up	1
NODE_12979_length_2172_cov_51.737947_g3678_i2	XP_049516783.1(uncharacterized protein LOC119448993 [Dermacentor silvarum])	yes|down	1
NODE_18837_length_1744_cov_55.129574_g8776_i1	KAH9373481.1(hypothetical protein HPB48_009526 [Haemaphysalis longicornis])	yes|up	1
NODE_27670_length_1274_cov_49.628237_g8906_i5		yes|down	1
NODE_34889_length_970_cov_13.406495_g19788_i0	TMW47754.1(hypothetical protein DOY81_007161 [Sarcophaga bullata])	yes|down	1
NODE_23199_length_1498_cov_11.052780_g12453_i0	XP_055388686.1(tubulin alpha chain [Condylostylus longicornis])	yes|down	1
NODE_51747_length_527_cov_86.684444_g34881_i0		yes|down	1
NODE_9881_length_2473_cov_50.280467_g705_i4	KAH9373021.1(hypothetical protein HPB48_003399 [Haemaphysalis longicornis])	yes|up	1
NODE_31587_length_1102_cov_7.363902_g17500_i0	QOE35296.1(cytochrome b, partial [Colossendeis arcuata])	yes|down	1
NODE_53781_length_493_cov_80.471154_g36904_i0	KRY64877.1(hypothetical protein T4A_9613 [Trichinella pseudospiralis])	yes|down	1
NODE_35526_length_945_cov_95.686636_g20271_i0		yes|up	1
NODE_33459_length_1026_cov_105.446786_g18770_i0	BAA28620.1(unnamed protein product [Haemaphysalis longicornis])	yes|up	1
NODE_21859_length_1569_cov_24.260054_g11717_i0	XP_050045894.2(uncharacterized protein LOC126542826 isoform X1 [Dermacentor andersoni])	yes|up	1
NODE_16658_length_1885_cov_83.956858_g25_i6		yes|down	1
NODE_42456_length_730_cov_83.557427_g25945_i0	VDM93679.1(unnamed protein product [Litomosoides sigmodontis])	yes|down	1
NODE_52886_length_508_cov_56.283063_g36013_i0	CAH1268080.1(UBA52 [Branchiostoma lanceolatum])	yes|down	1
NODE_45825_length_644_cov_83.574956_g29093_i0	XP_037526862.1(uncharacterized protein LOC119404441 isoform X3 [Rhipicephalus sanguineus])	yes|up	1
NODE_40426_length_788_cov_17.850914_g24169_i0		yes|up	1
NODE_41212_length_764_cov_79.356623_g24825_i0	BAE02653.1(hypothetical protein, partial [Haemaphysalis longicornis])	yes|up	1
NODE_18235_length_1781_cov_71.907277_g2055_i3		yes|down	1
NODE_45175_length_659_cov_107.115120_g28467_i0	XP_037566432.1(mite group 2 allergen-like Ixo r 2 [Dermacentor silvarum])	yes|down	1
NODE_37062_length_891_cov_102.083538_g21445_i0	KAH9362764.1(hypothetical protein HPB48_001139 [Haemaphysalis longicornis])	yes|up	1
NODE_24287_length_1440_cov_22.772561_g12827_i1	XP_013791674.1(ubiquitin-conjugating enzyme E2 L3 [Limulus polyphemus])	yes|down	1
NODE_46001_length_640_cov_109.248668_g29263_i0	BAE00176.1(hypothetical protein [Haemaphysalis longicornis])	yes|up	1
NODE_24245_length_1443_cov_9.743777_g13050_i0	ART29421.1(sugar transporter 6, partial [Tenebrio molitor])	yes|down	1
NODE_27487_length_1283_cov_101.463516_g14920_i0		yes|up	1
NODE_15444_length_1974_cov_36.328413_g8414_i0	XP_037562132.1(uncharacterized protein LOC119441595 [Dermacentor silvarum])	yes|up	1
NODE_23537_length_1479_cov_74.739658_g12640_i0	XP_024345032.1(hypothetical protein EGR_11314 [Echinococcus granulosus])	yes|down	1
NODE_21450_length_1591_cov_64.611625_g11499_i0	XP_037561981.2(uncharacterized protein LOC119441429 isoform X2 [Dermacentor silvarum])	yes|up	1
NODE_28466_length_1236_cov_100.343399_g15512_i0		yes|up	1
NODE_30781_length_1135_cov_29.026465_g4479_i2	XP_049512043.1(zinc finger protein 600 isoform X1 [Dermacentor silvarum])	yes|up	1
NODE_36404_length_913_cov_68.903110_g20931_i0	ACO10415.1(Ferritin, middle subunit [Caligus rogercresseyi])	yes|down	1
NODE_30_length_8825_cov_44.876315_g3_i1	KAH9383711.1(hypothetical protein HPB48_025477 [Haemaphysalis longicornis])	yes|up	1
NODE_12419_length_2226_cov_18.450907_g6845_i0		yes|down	1
NODE_49703_length_562_cov_77.651546_g32875_i0	VZI25362.1(unnamed protein product [Spirometra erinaceieuropaei])	yes|up	1
NODE_55886_length_463_cov_94.331606_g39007_i0	KAH9369276.1(hypothetical protein HPB48_012352 [Haemaphysalis longicornis])	yes|up	1
NODE_27358_length_1289_cov_5.090759_g14843_i0	KAH7983725.1(hypothetical protein HPB52_013979 [Rhipicephalus sanguineus])	yes|down	1
NODE_29625_length_1184_cov_6.883469_g16250_i0		yes|down	1
NODE_35378_length_951_cov_8.437071_g20164_i0	CAD5125651.1(DgyrCDS13853 [Dimorphilus gyrociliatus])	yes|down	1
NODE_4908_length_3179_cov_41.487427_g2561_i1		yes|down	1
NODE_2055_length_4025_cov_31.632472_g1175_i0	ADK47399.1(immunogenic protein [Haemaphysalis longicornis])	yes|down	1
NODE_38928_length_832_cov_81.895364_g22932_i0	XP_037280848.1(uncharacterized protein LOC119174136 [Rhipicephalus microplus])	yes|down	1
NODE_37798_length_868_cov_49.074589_g21596_i1	XP_050029396.1(uncharacterized protein LOC126525541 isoform X3 [Dermacentor andersoni])	yes|up	1
NODE_31968_length_1086_cov_23.718533_g17754_i0	XP_031564345.1(60S acidic ribosomal protein P0-like [Actinia tenebrosa])	yes|down	1
NODE_40254_length_794_cov_21.543933_g24022_i0	XP_037524916.1(male-specific histamine-binding salivary protein-like [Rhipicephalus sanguineus])	yes|up	1
NODE_4358_length_3297_cov_12.822671_g2460_i0	KAH9360413.1(hypothetical protein HPB48_021983 [Haemaphysalis longicornis])	yes|up	1
NODE_52943_length_507_cov_85.962791_g36070_i0	XP_049267160.1(carboxypeptidase inhibitor SmCI-like [Rhipicephalus sanguineus])	yes|up	1
NODE_53917_length_491_cov_69.173913_g37039_i0		yes|up	1
NODE_16967_length_1863_cov_79.199888_g4196_i4	XP_037554410.1(LOW QUALITY PROTEIN: transforming growth factor-beta-induced protein ig-h3-like [Dermacentor silvarum])	yes|down	1
NODE_44806_length_668_cov_23.551607_g28119_i0		yes|up	1
NODE_28908_length_1215_cov_102.702988_g5772_i1		yes|up	1
NODE_35582_length_943_cov_85.191686_g20309_i0	BAE00178.1(hypothetical protein, partial [Haemaphysalis longicornis])	yes|up	1
NODE_21107_length_1612_cov_65.760912_g11309_i0	XP_050033774.1(neuropeptide-like protein 31 [Dermacentor andersoni])	yes|up	1
NODE_23455_length_1483_cov_12.027738_g12597_i0	XP_050033774.1(neuropeptide-like protein 31 [Dermacentor andersoni])	yes|up	1
NODE_4970_length_3167_cov_65.282201_g2826_i0	XP_050047847.1(phosphatidylinositol phosphatase PTPRQ-like isoform X2 [Dermacentor andersoni])	yes|up	1
NODE_50597_length_546_cov_97.840085_g33750_i0	KAH7965374.1(hypothetical protein HPB49_006582 [Dermacentor silvarum])	yes|up	1
NODE_51018_length_539_cov_36.387446_g34163_i0		yes|up	1
NODE_15849_length_1943_cov_47.929796_g8608_i0	XP_019624846.1(PREDICTED: 5-aminolevulinate synthase, nonspecific, mitochondrial-like isoform X4 [Branchiostoma belcheri])	yes|down	1
NODE_32253_length_1074_cov_65.856570_g17953_i0	XP_050044048.1(syntaxin-8-like isoform X2 [Dermacentor andersoni])	yes|down	1
NODE_16516_length_1895_cov_55.621012_g2973_i1		yes|up	1
NODE_36177_length_922_cov_23.397633_g20751_i0	XP_054927882.1(carboxypeptidase inhibitor SmCI-like isoform X1 [Dermacentor andersoni])	yes|up	1
NODE_38569_length_843_cov_52.327676_g10463_i1	XP_050028185.1(uncharacterized protein LOC126523627 [Dermacentor andersoni])	yes|down	1
NODE_36415_length_913_cov_27.888756_g20939_i0		yes|up	1
NODE_223_length_6137_cov_107.168317_g72_i1	XP_049273711.1(myosin heavy chain, muscle-like isoform X2 [Rhipicephalus sanguineus])	yes|down	1
NODE_39848_length_806_cov_17.916324_g23697_i0	XP_033749936.1(coiled-coil domain-containing protein 124-like isoform X2 [Pecten maximus])	yes|down	1
NODE_28834_length_1219_cov_10.370403_g15749_i0		yes|down	1
NODE_70718_length_319_cov_19.694215_g53818_i0		yes|up	1
NODE_6482_length_2912_cov_45.583069_g3678_i0	XP_049516781.1(fibronectin-like isoform X1 [Dermacentor silvarum])	yes|down	1
NODE_38631_length_841_cov_107.098168_g22688_i0	BAC75497.1(ATPase subunit 6 [Branchiostoma belcheri])	yes|down	1
NODE_23291_length_1492_cov_10.613428_g12500_i0		yes|down	1
NODE_60816_length_404_cov_23.865443_g43925_i0	XP_002732635.1(PREDICTED: programmed cell death protein 5-like [Saccoglossus kowalevskii])	yes|down	1
NODE_11630_length_2295_cov_23.320108_g6432_i0		yes|down	1
NODE_26553_length_1326_cov_96.914331_g14366_i0		yes|up	1
NODE_23011_length_1506_cov_78.002099_g12353_i0	KAH9375373.1(hypothetical protein HPB48_006535 [Haemaphysalis longicornis])	yes|up	1
NODE_23245_length_1494_cov_69.548342_g11198_i1	KAH9363082.1(hypothetical protein HPB48_014136 [Haemaphysalis longicornis])	yes|down	1
NODE_62229_length_390_cov_65.543131_g45334_i0	XP_054929520.1(evasin-1-like [Dermacentor andersoni])	yes|up	1
NODE_32946_length_1047_cov_12.736082_g18404_i0	XP_053993235.1(dnaJ homolog subfamily B member 4-like [Hylaeus volcanicus])	yes|down	1
NODE_9681_length_2498_cov_41.118133_g5202_i1	XP_029836362.2(uncharacterized protein LOC115320384, partial [Ixodes scapularis])	yes|up	1
NODE_50879_length_541_cov_87.073276_g34027_i0		yes|up	1
NODE_57888_length_437_cov_84.183333_g41002_i0		yes|up	1
NODE_30091_length_1163_cov_22.900552_g16534_i0		yes|down	1
NODE_25732_length_1367_cov_14.010853_g13884_i0		yes|up	1
NODE_41790_length_748_cov_51.247392_g11208_i2	KAH9376615.1(hypothetical protein HPB48_005826 [Haemaphysalis longicornis])	yes|up	1
NODE_29885_length_1172_cov_26.673973_g16407_i0	KAJ7358971.1(hypothetical protein OS493_019876 [Desmophyllum pertusum])	yes|down	1
NODE_36226_length_920_cov_13.676157_g20791_i0		yes|down	1
NODE_39349_length_820_cov_56.775236_g23279_i0		yes|up	1
NODE_23865_length_1462_cov_22.421661_g12827_i0	XP_013791674.1(ubiquitin-conjugating enzyme E2 L3 [Limulus polyphemus])	yes|down	1
NODE_48915_length_577_cov_58.374000_g32100_i0	XP_049268651.1(uncharacterized protein LOC119383870 isoform X5 [Rhipicephalus sanguineus])	yes|up	1
NODE_40329_length_791_cov_119.518207_g2453_i1		yes|up	1
NODE_37705_length_871_cov_8.701511_g21945_i0		yes|up	1
NODE_39179_length_825_cov_38.725936_g6298_i4	XP_049276216.1(uncharacterized protein LOC125760329 [Rhipicephalus sanguineus])	yes|up	1
NODE_18509_length_1763_cov_66.787663_g4705_i3	XP_037582762.1(DNA primase large subunit [Dermacentor silvarum])	yes|up	1
NODE_26220_length_1342_cov_60.985771_g14167_i0	KAH9362771.1(hypothetical protein HPB48_005270 [Haemaphysalis longicornis])	yes|up	1
NODE_33201_length_1037_cov_68.889583_g18583_i0		yes|up	1
NODE_33781_length_1014_cov_57.859125_g18985_i0	BAE00176.1(hypothetical protein [Haemaphysalis longicornis])	yes|up	1
NODE_9394_length_2531_cov_80.991443_g221_i2	KAH9372992.1(hypothetical protein HPB48_018571 [Haemaphysalis longicornis])	yes|up	1
NODE_36231_length_920_cov_8.555160_g20796_i0		yes|down	1
NODE_19141_length_1727_cov_79.612121_g10304_i0	XP_037513888.1(probable medium-chain specific acyl-CoA dehydrogenase, mitochondrial isoform X2 [Rhipicephalus sanguineus])	yes|down	1
NODE_28566_length_1231_cov_95.732236_g15512_i1		yes|up	1
NODE_41437_length_758_cov_94.757709_g25032_i0		yes|up	1
NODE_20571_length_1643_cov_68.083653_g3640_i3		yes|up	1
NODE_7705_length_2742_cov_36.683302_g2318_i2	XP_037528865.1(LOW QUALITY PROTEIN: uncharacterized protein LOC119406079 [Rhipicephalus sanguineus])	yes|down	1
NODE_43900_length_691_cov_48.688925_g27267_i0	KAH9373386.1(hypothetical protein HPB48_009431 [Haemaphysalis longicornis])	yes|up	1
NODE_21017_length_1617_cov_68.431818_g2378_i2	XP_054922921.1(uncharacterized protein LOC126523311 [Dermacentor andersoni])	yes|down	1
NODE_54682_length_480_cov_18.223325_g37804_i0	VDP12326.1(unnamed protein product [Heligmosomoides polygyrus])	yes|down	1
NODE_20723_length_1634_cov_23.027617_g11120_i0		yes|up	1
NODE_31316_length_1112_cov_97.897585_g17321_i0		yes|up	1
NODE_39874_length_805_cov_50.289835_g23718_i0	KAG0428731.1(hypothetical protein HPB47_024290 [Ixodes persulcatus])	yes|up	1
NODE_20886_length_1624_cov_60.102780_g11114_i1		yes|up	1
NODE_33810_length_1013_cov_75.960470_g15393_i1	KAH6943858.1(hypothetical protein HPB50_000175 [Hyalomma asiaticum])	yes|up	1
NODE_23177_length_1498_cov_121.428571_g7163_i4		yes|up	1
NODE_43969_length_689_cov_19.647059_g27330_i0	ROT79945.1(hypothetical protein C7M84_001332 [Penaeus vannamei])	yes|down	1
NODE_53783_length_493_cov_23.221154_g36906_i0	ACD11949.1(hypothetical protein [Isometrus maculatus])	yes|down	1
NODE_1009_length_4716_cov_76.718689_g579_i0	KRZ01443.1(hypothetical protein T11_16386 [Trichinella zimbabwensis])	yes|down	1
NODE_7491_length_2768_cov_46.107023_g201_i12		yes|up	1
NODE_21377_length_1596_cov_7.775510_g11457_i0		yes|down	1
NODE_48575_length_584_cov_21.824458_g31765_i0	XP_050045162.1(uncharacterized protein LOC126542236 [Dermacentor andersoni])	yes|down	1
NODE_53198_length_503_cov_28.882629_g36322_i0	XP_046376300.1(60S acidic ribosomal protein P1-like [Haliotis rufescens])	yes|down	1
NODE_42858_length_719_cov_87.476636_g26306_i0		yes|up	1
NODE_35861_length_933_cov_70.622664_g20518_i0	XP_049517580.1(uncharacterized protein LOC125943157 [Dermacentor silvarum])	yes|up	1
NODE_41093_length_768_cov_29.219971_g24724_i0		yes|down	1
NODE_48523_length_585_cov_48.507874_g31713_i0		yes|up	1
NODE_4109_length_3361_cov_42.971985_g2084_i2	BAF36722.1(cement-like antigen, partial [Haemaphysalis longicornis])	yes|up	1
NODE_49389_length_568_cov_16.221996_g32562_i0	BAF48392.1(luciferase [Photinus pyralis])	yes|down	1
NODE_20750_length_1633_cov_6.664524_g11135_i0	QIX11770.1(heat shock protein 90 [Liposcelis entomophila])	yes|down	1
NODE_31078_length_1122_cov_54.921531_g17163_i0	XP_049517580.1(uncharacterized protein LOC125943157 [Dermacentor silvarum])	yes|down	1
NODE_21932_length_1564_cov_42.924008_g11115_i1	KAH9372937.1(hypothetical protein HPB48_019266 [Haemaphysalis longicornis])	yes|down	1
NODE_28821_length_1219_cov_124.822242_g7231_i6		yes|up	1
NODE_34277_length_994_cov_51.400218_g19343_i0		yes|up	1
NODE_7313_length_2792_cov_35.422836_g4140_i0		yes|down	1
NODE_34313_length_993_cov_11.545852_g19365_i0	GFR72346.1(LOW QUALITY PROTEIN: identified by MetaGeneAnnotator [Elysia marginata])	yes|up	1
NODE_41609_length_753_cov_36.553254_g25186_i0	XP_037581733.2(uncharacterized protein LOC119464940 [Dermacentor silvarum])	yes|up	1
NODE_10858_length_2371_cov_30.396687_g705_i5	KAH9373021.1(hypothetical protein HPB48_003399 [Haemaphysalis longicornis])	yes|up	1
NODE_38225_length_854_cov_43.683398_g22359_i0	EEC15088.1(prefoldin, putative [Ixodes scapularis])	yes|up	1
NODE_37356_length_882_cov_41.452174_g21670_i0	XP_037499398.1(uncharacterized protein LOC119373450 [Rhipicephalus sanguineus])	yes|down	1
NODE_7199_length_2804_cov_48.790246_g4071_i0	KAH9374760.1(hypothetical protein HPB48_011347 [Haemaphysalis longicornis])	yes|down	1
NODE_26950_length_1309_cov_7.856331_g14599_i0		yes|up	1
NODE_23747_length_1468_cov_111.795830_g6201_i1	KAH9368042.1(hypothetical protein HPB48_019871 [Haemaphysalis longicornis])	yes|down	1
NODE_19552_length_1704_cov_41.381069_g10516_i0	XP_049511913.1(ornithine decarboxylase isoform X1 [Dermacentor silvarum])	yes|down	1
NODE_38762_length_837_cov_34.885526_g22793_i0	BAE02549.1(hypothetical protein, partial [Haemaphysalis longicornis])	yes|up	1
NODE_23987_length_1456_cov_7.609862_g12897_i0		yes|down	1
NODE_37297_length_884_cov_30.670384_g21618_i0	XP_054928847.1(epoxide hydrolase 4-like isoform X4 [Dermacentor andersoni])	yes|up	1
NODE_50950_length_540_cov_11.816415_g34095_i0	XP_028397566.1(60S ribosomal protein L21-like [Dendronephthya gigantea])	yes|down	1
NODE_63192_length_381_cov_106.986842_g46297_i0		yes|down	1
NODE_22051_length_1558_cov_5.519919_g11826_i0	XP_053991487.1(tubulin beta chain [Hylaeus volcanicus])	yes|down	1
NODE_21854_length_1569_cov_80.459115_g11714_i0	KAH9370717.1(hypothetical protein HPB48_013976 [Haemaphysalis longicornis])	yes|down	1
NODE_33621_length_1020_cov_87.827147_g16857_i1	XP_037508041.2(uncharacterized protein LOC119383827 isoform X2 [Rhipicephalus sanguineus])	yes|down	1
NODE_8036_length_2699_cov_67.635011_g705_i2	KAH9372992.1(hypothetical protein HPB48_018571 [Haemaphysalis longicornis])	yes|up	1
NODE_13767_length_2105_cov_50.712032_g7293_i1		yes|up	1
NODE_52400_length_516_cov_61.626424_g35530_i0	XP_054929520.1(evasin-1-like [Dermacentor andersoni])	yes|up	1
NODE_51570_length_530_cov_83.344371_g34706_i0	BAE02553.1(hypothetical protein [Haemaphysalis longicornis])	yes|up	1
NODE_1046_length_4675_cov_22.959983_g605_i0	XP_037507622.1(cleavage and polyadenylation specificity factor subunit 6 isoform X2 [Rhipicephalus sanguineus])	yes|down	1
NODE_28548_length_1232_cov_32.841558_g8095_i2	KAH9376744.1(hypothetical protein HPB48_010960 [Haemaphysalis longicornis])	yes|down	1
NODE_544_length_5304_cov_20.395638_g317_i0	XP_037278407.1(LOW QUALITY PROTEIN: cytochrome P450 3A24-like [Rhipicephalus microplus])	yes|down	1
NODE_32251_length_1074_cov_103.194584_g17952_i0	BAF36724.1(cement-like antigen, partial [Haemaphysalis longicornis])	yes|up	1
NODE_48115_length_593_cov_87.482558_g31315_i0	BAE02552.1(hypothetical protein [Haemaphysalis longicornis])	yes|up	1
NODE_42742_length_722_cov_68.843411_g26198_i0		yes|up	1
NODE_58627_length_428_cov_23.621083_g41741_i0	XP_055542399.1(tubulin-specific chaperone A [Wyeomyia smithii])	yes|down	1
NODE_5548_length_3056_cov_71.467942_g1845_i1	KAH9372651.1(hypothetical protein HPB48_003373 [Haemaphysalis longicornis])	yes|down	1
NODE_39060_length_828_cov_77.316911_g23042_i0		yes|up	1
